# Supplementary material for: A rat in the sewer: How mental imagery interacts with object recognition
Source: PLoS One. 2018 Mar 28;13(3):e0194227. doi: 10.1371/journal.pone.0194227 (PMC5874016; doi:10.1371/journal.pone.0194227)
Supplement: S1 Data files — (ZIP) [file pone.0194227.s003.zip]

Archive with 2 entries (2 files):
- data_exp1
- data_exp2
