# Supplementary material for: A rat in the sewer: How mental imagery interacts with object recognition
Source: PLoS One. 2018 Mar 28;13(3):e0194227. doi: 10.1371/journal.pone.0194227 (PMC5874016; doi:10.1371/journal.pone.0194227)
Supplement: S1 Data files — (ZIP) [file pone.0194227.s003.zip › data_exp1]

	age	roleAdoption	landmarkType	correct_mean	rt_mean
1	28	with	incongruent	0,379310344827586	2,2239
2	20	with	congruent	0,766666666666667	1,17401
3	20	without	congruent	0,689655172413793	2,20338965517241
4	19	without	incongruent	0,827586206896552	1,42065862068966
5	21	with	incongruent	0,862068965517241	1,32220344827586
6	22	without	incongruent	0,8	2,03879666666667
7	19	without	congruent	0,862068965517241	1,76675862068966
8	20	with	incongruent	0,896551724137931	1,80458965517241
9	18	with	congruent	1	1,81829666666667
10	19	without	congruent	0,896551724137931	1,13882413793103
11	19	with	incongruent	0,793103448275862	1,78466896551724
12	20	without	congruent	0,896551724137931	1,9498275862069
13	26	with	congruent	1	1,4437724137931
14	20	without	incongruent	0,758620689655172	1,21969310344828
15	26	without	congruent	0,827586206896552	1,83993448275862
16	21	with	incongruent	0,666666666666667	1,77116
17	19	with	congruent	0,896551724137931	2,2116724137931
18	18	without	congruent	0,758620689655172	1,36187931034483
19	19	without	incongruent	0,931034482758621	1,21765172413793
20	19	with	congruent	0,866666666666667	2,12565333333333
21	19	with	incongruent	0,793103448275862	1,54686206896552
22	19	without	congruent	0,766666666666667	1,29585
23	19	without	incongruent	0,933333333333333	2,16473
24	19	with	incongruent	0,464285714285714	2,28948571428571
25	22	with	congruent	0,933333333333333	1,05187666666667
26	19	without	incongruent	1	1,55900689655172
27	25	without	congruent	0,866666666666667	1,83354
28	19	with	congruent	1	1,25164
29	25	with	incongruent	0,766666666666667	1,44596666666667
30	19	without	incongruent	0,96551724137931	1,83243103448276
31	20	with	incongruent	0,833333333333333	1,51876333333333
32	26	with	congruent	0,896551724137931	1,66366896551724
33	28	without	congruent	0,931034482758621	1,98743448275862
34	30	without	incongruent	0,9	1,73837666666667
35	20	with	congruent	0,862068965517241	1,29984482758621
36	26	without	congruent	0,655172413793103	1,91828620689655
37	20	without	incongruent	1	1,22992
38	20	with	congruent	0,733333333333333	1,18619666666667
39	20	with	incongruent	0,862068965517241	2,29797931034483
40	20	without	incongruent	0,866666666666667	1,03444
41	20	with	incongruent	0,96551724137931	1,76861034482759
42	20	with	congruent	0,931034482758621	1,22789655172414
43	24	without	congruent	0,766666666666667	1,82045
44	18	with	congruent	0,793103448275862	1,83112068965517
45	19	with	incongruent	0,866666666666667	1,06803666666667
46	24	without	congruent	0,866666666666667	1,49150333333333
47	21	without	incongruent	0,96551724137931	1,96171724137931
48	19	with	congruent	0,9	1,28825
49	26	with	incongruent	0,310344827586207	2,10439655172414
50	23	without	incongruent	0,933333333333333	1,54173666666667
51	19	with	incongruent	0,862068965517241	1,87961034482759
52	20	without	congruent	0,766666666666667	1,34443333333333
53	19	without	incongruent	0,724137931034483	1,95704482758621
54	20	with	congruent	0,866666666666667	1,49729666666667
55	21	with	incongruent	0,96551724137931	1,21568620689655
56	22	without	congruent	0,931034482758621	1,48555172413793
57	22	without	incongruent	1	1,46593103448276
58	21	with	incongruent	0,933333333333333	1,40294333333333
59	21	with	congruent	1	1,43113793103448
60	26	without	congruent	0,8	1,65153666666667
61	19	without	incongruent	0,892857142857143	1,54342857142857
62	24	with	incongruent	0,866666666666667	1,5445
63	27	with	congruent	0,766666666666667	1,49388666666667
64	19	without	congruent	0,9	1,73326333333333
65	22	without	incongruent	0,931034482758621	1,15536206896552
66	25	with	incongruent	0,96551724137931	1,5879275862069
67	19	with	congruent	0,766666666666667	1,28013333333333
68	23	without	congruent	0,758620689655172	1,87963448275862
69	28	without	incongruent	1	1,39474827586207
70	31	with	incongruent	0,931034482758621	1,54672068965517
71	20	without	congruent	0,758620689655172	1,77765862068965
72	27	without	incongruent	0,866666666666667	1,08172
73	19	without	incongruent	0,9	1,33818333333333
74	21	with	incongruent	0,933333333333333	1,23021666666667
75	25	with	incongruent	0,766666666666667	1,46390666666667
76	24	without	congruent	0,793103448275862	2,2489
