# Supplementary material for: A rat in the sewer: How mental imagery interacts with object recognition
Source: PLoS One. 2018 Mar 28;13(3):e0194227. doi: 10.1371/journal.pone.0194227 (PMC5874016; doi:10.1371/journal.pone.0194227)
Supplement: S1 Data files — (ZIP) [file pone.0194227.s003.zip › data_exp2]

	mean_RT	agent	landmark_type	age	correct_mean
1	2,5797559	rat	congruent	24	0,533333333333333
2	1,49391266666667	rat	congruent	21	0,733333333333333
3	1,1418216	rat	congruent	19	0,633333333333333
4	1,62968166666667	rat	congruent	20	0,566666666666667
5	1,37573724137931	rat	congruent	18	0,6
6	1,81837464285714	control	congruent	21	0,433333333333333
7	2,15934726666667	control	congruent	19	0,5
8	1,0210504	control	congruent	18	0,633333333333333
9	2,0857524	rat	congruent	19	0,566666666666667
10	1,05430443333333	control	congruent	20	0,633333333333333
11	1,0325888	control	congruent	19	0,533333333333333
12	1,0715229	control	congruent	21	0,7
13	1,63062420689655	control	congruent	26	0,433333333333333
14	2,3733404	rat	congruent	19	0,633333333333333
15	0,901880333333333	rat	congruent	21	0,7
16	1,1990688	rat	congruent	20	0,633333333333333
17	1,01260686666667	control	congruent	25	0,666666666666667
18	1,57156237931034	control	congruent	21	0,6
19	1,12393123333333	squobble	congruent	21	0,7
20	1,40656246666667	squobble	congruent	22	0,833333333333333
21	0,676133933333333	squobble	congruent	20	0,733333333333333
22	2,32226410344828	squobble	congruent	20	0,566666666666667
23	1,12777772413793	squobble	congruent	22	0,566666666666667
24	2,44536275862069	squobble	congruent	24	0,466666666666667
25	1,2850463	squobble	congruent	31	0,8
26	0,6672454	control	congruent	22	0,533333333333333
27	2,03741863333333	squobble	congruent	22	0,633333333333333
28	1,2623432	squobble	congruent	21	0,666666666666667
29	2,30748542857143	squobble	congruent	20	0,566666666666667
30	1,8514843	rat	congruent	21	0,633333333333333
31	2,04806330769231	control	congruent	26	0,533333333333333
32	1,1066521	rat	congruent	22	0,766666666666667
33	1,69355179310345	rat	congruent	25	0,633333333333333
34	2,29364375862069	squobble	congruent	29	0,666666666666667
35	1,76910617241379	control	congruent	22	0,566666666666667
36	1,3637488	control	incongruent	22	0,9
37	1,80429926666667	squobble	congruent	23	0,7
38	0,994918733333333	control	incongruent	24	0,9
39	0,851060433333334	control	incongruent	20	0,9
40	1,37151636666667	control	incongruent	22	0,866666666666667
41	0,943924266666666	control	incongruent	29	0,9
42	0,8367944	control	incongruent	22	0,766666666666667
43	1,06518879310345	control	incongruent	23	0,8
44	1,60537978571429	squobble	incongruent	26	0,733333333333333
45	1,0471874	squobble	incongruent	24	0,9
46	0,818270333333333	squobble	incongruent	20	0,733333333333333
47	1,194688	squobble	incongruent	22	0,833333333333333
48	1,05205693103448	squobble	incongruent	22	0,8
49	0,829829033333333	squobble	incongruent	23	0,7
50	1,0457729	squobble	incongruent	20	0,933333333333333
51	0,867096633333333	squobble	incongruent	24	0,966666666666667
52	1,15473973333333	squobble	incongruent	26	0,666666666666667
53	1,29377227586207	squobble	incongruent	25	0,866666666666667
54	1,33022686666667	control	incongruent	26	0,866666666666667
55	1,40186948275862	rat	incongruent	20	0,7
56	1,41946883333333	rat	incongruent	23	0,833333333333333
57	1,46519736666667	rat	incongruent	26	0,933333333333333
58	1,81483606666667	rat	incongruent	26	0,766666666666667
59	1,030457	rat	incongruent	25	0,833333333333333
60	1,65524113333333	rat	incongruent	20	0,666666666666667
61	2,24835413793104	rat	incongruent	23	0,733333333333333
62	1,3154402	rat	incongruent	28	0,933333333333333
63	1,2619407	rat	incongruent	25	0,833333333333333
64	0,7578792	control	incongruent	19	0,866666666666667
65	0,9954058	control	incongruent	19	0,966666666666667
66	1,48309346666667	control	incongruent	33	0,9
67	1,32549656666667	control	incongruent	21	0,766666666666667
68	0,955332066666667	squobble	incongruent	25	0,8
69	1,2639262	squobble	incongruent	23	0,8
70	1,12825016666667	rat	incongruent	24	0,833333333333333
71	1,21327203333333	rat	incongruent	31	0,8
72	1,13710006666667	rat	incongruent	21	0,8
